# Supplementary material for: Causal association of metformin treatment with diverse immune-mediated inflammatory diseases: A Mendelian randomization analysis
Source: Medicine (Baltimore). 2025 Feb 7;104(6):e41400. doi: 10.1097/MD.0000000000041400 (PMC11813035; doi:10.1097/MD.0000000000041400)
Supplement: Supplementary file 1 [file medi-104-e41400-s001.xlsx]

## Sheet: Table S1
Supplementary Table 1. Characteristics of the SNPs used as IVs in the causal association of Metformin with RA.
							Metformin			RA
Exposure	Outcome	SNP	Chromosome	Samplesize	effect allele	other allele	Beta	SE	P	Beta	SE	P	F
Metformin	RA	rs10195252	2	58284	C	T	-0.00191685	0.000329621	6.1e-09	0.0100503	0.0136027	0.46	33.8179
		rs10420309	19	58284	G	A	-0.00189448	0.000327625	7.4e-09	0.0202027	0.0187007	0.28	33.4369
		rs10965246	9	58284	C	T	-0.00429996	0.000424723	4.3e-24	0.040822	0.0185784	0.0280001	102.498
		rs11257655	10	58284	T	C	0.00273499	0.000398227	6.5e-12	-0.0202027	0.0216167	0.35	47.1683
		rs11658063	17	58284	G	C	-0.0026474	0.000333353	2e-15	-0.0202027	0.0250523	0.42	63.0711
		rs11708067	3	58284	G	A	-0.00216544	0.000377254	9.5e-09	0.0202027	0.0198998	0.31	32.9477
		rs1215468	13	58284	G	A	-0.00292874	0.00035782	2.7e-16	-0.00995033	0.0340328	0.77	66.9935
		rs13266634	8	58284	T	C	-0.00254288	0.000350136	3.8e-13	0.0392207	0.0182897	0.032	52.7446
		rs1421085	16	58284	C	T	0.00352358	0.000329648	1.1e-26	-0.00995033	0.0233495	0.67	114.253
		rs1496653	3	58284	G	A	-0.00291936	0.000401455	3.5e-13	0.0100503	0.0418022	0.81	52.8812
		rs17036160	3	58284	T	C	-0.00313639	0.000503572	4.7e-10	-0.0618754	0.0279787	0.0269998	38.7915
		rs17513135	1	58284	T	C	0.0022746	0.000385776	3.7e-09	-0.0100503	0.0441686	0.82	34.7648
		rs1800961	20	58284	T	C	0.00536609	0.000933475	9e-09	0.0582689	0.0464825	0.21	33.0454
		rs2009222	19	58284	C	T	0.00189842	0.000334869	1.4e-08	-0.0100503	0.0329001	0.760001	32.1392
		rs2237895	11	58284	C	A	0.00249846	0.000327645	2.4e-14	-0.00995033	0.0340328	0.77	58.1484
		rs2796441	9	58284	A	G	-0.00182507	0.000327318	2.5e-08	-0.0100503	0.0202689	0.62	31.0899
		rs34744311	10	58284	T	C	-0.00284808	0.00033433	1.6e-17	-0.0202027	0.0161162	0.21	72.5694
		rs34872471	10	58284	C	T	0.0085635	0.000356221	1.1e-127	-0.0487902	0.0188124	0.00949992	577.914
		rs459193	5	58284	G	A	0.00236399	0.000371114	1.9e-10	-0.0392207	0.0228441	0.0860003	40.5767
		rs4686471	3	58284	C	T	0.0018892	0.000333106	1.4e-08	0.0100503	0.0228462	0.66	32.1655
		rs4752792	11	58284	A	G	0.00209176	0.00032437	1.1e-10	0.0295588	0.0235798	0.21	41.5855
		rs4932264	15	58284	C	T	-0.0022175	0.000364805	1.2e-09	-0.0198026	0.0240354	0.41	36.9493
		rs62106258	2	58284	C	T	-0.00418623	0.000752437	2.6e-08	-0.0943107	0.0968169	0.33	30.9532
		rs67232546	11	58284	T	C	0.00227404	0.000398149	1.1e-08	-0.0202027	0.0211732	0.34	32.6216
		rs6769511	3	58284	C	T	0.00318225	0.000348036	6e-20	-0.0198026	0.0216336	0.36	83.6027
		rs7018475	9	58284	G	T	0.00272318	0.00037	1.8e-13	0.0618754	0.0369479	0.0940005	54.1688
		rs7177055	15	58284	A	G	0.00224939	0.000358865	3.7e-10	-0.0100503	0.025198	0.69	39.2887
		rs72802357	16	58284	T	C	-0.00404659	0.000606272	2.5e-11	0.0676586	0.0283481	0.017	44.5496
		rs73188924	22	58284	A	C	0.00217376	0.000389733	2.4e-08	-0.0202027	0.0321696	0.53	31.1092
		rs74567345	5	58284	C	T	0.0056312	0.000750355	6.2e-14	-0.122218	0.0408907	0.00280001	56.3207
		rs7482891	11	58284	G	A	-0.00217361	0.000334189	7.8e-11	0.0100503	0.025198	0.69	42.3038
		rs76550717	11	58284	G	A	-0.00278832	0.000444411	3.5e-10	0.0198026	0.033128	0.55	39.3655
		rs76675804	2	58284	C	T	-0.00418436	0.000539519	8.8e-15	0.0202027	0.0216167	0.35	60.1512
		rs7756992	6	58284	G	A	0.00319744	0.000365589	2.2e-18	0.0100503	0.0121986	0.41	76.4924
		rs780093	2	58284	C	T	0.00206338	0.000332018	5.1e-10	0.0100503	0.0133044	0.450001	38.622
		rs849142	7	58284	C	T	-0.00239601	0.00032333	1.3e-13	0.0202027	0.0179358	0.26	54.9143
		rs947791	11	58284	A	G	0.00228897	0.000392464	5.5e-09	-0.0202027	0.0230126	0.38	34.0158
		rs9669278	12	58284	C	T	0.00189443	0.000325329	5.8e-09	-0.0295588	0.0159589	0.064	33.9087
		rs987237	6	58284	G	A	0.00242652	0.0004213	8.4e-09	0.0304592	0.0300025	0.31	33.173
		rs9957264	18	58284	A	C	-0.00262705	0.000435291	1.6e-09	0.0198026	0.0191065	0.3	36.4231

## Sheet: Table S2
Supplementary Table 2. Characteristics of the SNPs used as IVs in the causal association of Metformin with CD.
							Metformin			CD
Exposure	Outcome	SNP	Chromosome	Samplesize	effect allele	other allele	Beta	SE	P	Beta	SE	P	F
Netformin	CD	rs10001190	4	337199	G	A	0.0026373	0.000335655	3.9e-15	-4.86e-05	0.000117528	0.679355	61.7352
		rs10195252	2	337199	C	T	-0.00191685	0.000329621	6.1e-09	8.02e-05	0.000115576	0.487845	33.8179
		rs10420309	19	337199	G	A	-0.00189448	0.000327625	7.4e-09	-1.32e-05	0.000114757	0.908158	33.4369
		rs10965246	9	337199	C	T	-0.00429996	0.000424723	4.3e-24	6.02e-05	0.000148644	0.685318	102.498
		rs11257655	10	337199	T	C	0.00273499	0.000398227	6.5e-12	9.14e-05	0.000139602	0.512507	47.1683
		rs11658063	17	337199	G	C	-0.0026474	0.000333353	2e-15	-6.78e-05	0.000116893	0.561996	63.0711
		rs11708067	3	337199	G	A	-0.00216544	0.000377254	9.5e-09	-7.64e-05	0.000131714	0.562106	32.9477
		rs1215468	13	337199	G	A	-0.00292874	0.00035782	2.7e-16	0.000139031	0.000125379	0.267478	66.9935
		rs13266634	8	337199	T	C	-0.00254288	0.000350136	3.8e-13	1.72e-05	0.000122609	0.888235	52.7446
		rs1421085	16	337199	C	T	0.00352358	0.000329648	1.1e-26	5.18e-05	0.000115675	0.654418	114.253
		rs1496653	3	337199	G	A	-0.00291936	0.000401455	3.5e-13	1e-05	0.000140549	0.943152	52.8812
		rs1613295	10	337199	G	T	0.00240145	0.000327761	2.4e-13	6.93e-05	0.000114877	0.546399	53.6825
		rs17036160	3	337199	T	C	-0.00313639	0.000503572	4.7e-10	-0.000405969	0.000176198	0.0212202	38.7915
		rs17250977	5	337199	G	A	0.00458709	0.000823529	2.5e-08	-0.000203441	0.000290071	0.483085	31.0254
		rs17513135	1	337199	T	C	0.0022746	0.000385776	3.7e-09	-6.36e-05	0.000135167	0.638221	34.7648
		rs1800961	20	337199	T	C	0.00536609	0.000933475	9e-09	-0.00035604	0.000324632	0.272751	33.0454
		rs2009222	19	337199	C	T	0.00189842	0.000334869	1.4e-08	8.15e-05	0.000117357	0.487384	32.1392
		rs2237895	11	337199	C	A	0.00249846	0.000327645	2.4e-14	-1.84e-05	0.000114812	0.872418	58.1484
		rs2796441	9	337199	A	G	-0.00182507	0.000327318	2.5e-08	-0.000235647	0.000114614	0.0397823	31.0899
		rs34744311	10	337199	T	C	-0.00284808	0.00033433	1.6e-17	-1.03e-05	0.000117213	0.930266	72.5694
		rs34872471	10	337199	C	T	0.0085635	0.000356221	1.1e-127	-0.000132678	0.000124898	0.288107	577.914
		rs459193	5	337199	G	A	0.00236399	0.000371114	1.9e-10	0.000190462	0.000130122	0.143272	40.5767
		rs4686471	3	337199	C	T	0.0018892	0.000333106	1.4e-08	8.1e-05	0.000116715	0.487726	32.1655
		rs4752792	11	337199	A	G	0.00209176	0.00032437	1.1e-10	0.000166024	0.000113806	0.144613	41.5855
		rs4932264	15	337199	C	T	-0.0022175	0.000364805	1.2e-09	0.000258136	0.000127855	0.0434901	36.9493
		rs62106258	2	337199	C	T	-0.00418623	0.000752437	2.6e-08	-0.000317621	0.000264104	0.229118	30.9532
		rs67232546	11	337199	T	C	0.00227404	0.000398149	1.1e-08	-8.02e-05	0.00013943	0.565225	32.6216
		rs6769511	3	337199	C	T	0.00318225	0.000348036	6e-20	0.000121448	0.00012214	0.320061	83.6027
		rs7018475	9	337199	G	T	0.00272318	0.00037	1.8e-13	-7.58e-05	0.000129997	0.559961	54.1688
		rs7177055	15	337199	A	G	0.00224939	0.000358865	3.7e-10	-7.82e-05	0.000126015	0.534952	39.2887
		rs72802357	16	337199	T	C	-0.00404659	0.000606272	2.5e-11	-0.000150435	0.000212009	0.477971	44.5496
		rs73188924	22	337199	A	C	0.00217376	0.000389733	2.4e-08	2.07e-05	0.000136467	0.879682	31.1092
		rs74567345	5	337199	C	T	0.0056312	0.000750355	6.2e-14	-0.000446568	0.000260795	0.086836	56.3207
		rs7482891	11	337199	G	A	-0.00217361	0.000334189	7.8e-11	0.000132368	0.000116961	0.257751	42.3038
		rs76550717	11	337199	G	A	-0.00278832	0.000444411	3.5e-10	7.19e-05	0.000154984	0.642626	39.3655
		rs76675804	2	337199	C	T	-0.00418436	0.000539519	8.8e-15	0.000280776	0.000188188	0.135701	60.1512
		rs7756992	6	337199	G	A	0.00319744	0.000365589	2.2e-18	0.000332628	0.0001283	0.00952665	76.4924
		rs780093	2	337199	C	T	0.00206338	0.000332018	5.1e-10	-0.00032276	0.000116683	0.00567309	38.622
		rs849142	7	337199	C	T	-0.00239601	0.00032333	1.3e-13	6.98e-06	0.000113351	0.95089	54.9143
		rs9273268	6	337199	C	T	0.00227428	0.00041352	3.8e-08	-0.000171894	0.000116377	0.139662	30.2479
		rs947791	11	337199	A	G	0.00228897	0.000392464	5.5e-09	-0.000211709	0.000137398	0.123356	34.0158
		rs9669278	12	337199	C	T	0.00189443	0.000325329	5.8e-09	-7.45e-05	0.00011418	0.514076	33.9087
		rs987237	6	337199	G	A	0.00242652	0.0004213	8.4e-09	5.6e-05	0.000148324	0.705534	33.173
		rs9957264	18	337199	A	C	-0.00262705	0.000435291	1.6e-09	0.000182992	0.000153211	0.232331	36.4231

## Sheet: TableS3
Supplementary Table 3. Characteristics of the SNPs used as IVs in the causal association of Metformin with UC.
							Metformin			UC
Exposure	Outcome	SNP	Chromosome	Samplesize	effect allele	other allele	Beta	SE	P	Beta	SE	P	F
Metformin	UC	rs10001190	4	463010	G	A	0.0026373	0.000335655	3.9e-15	0.000157235	0.000141053	0.26	61.7352
		rs10195252	2	463010	C	T	-0.00191685	0.000329621	6.1e-09	-0.000156582	0.000138534	0.26	33.8179
		rs10420309	19	463010	G	A	-0.00189448	0.000327625	7.4e-09	0.00010021	0.000137651	0.47	33.4369
		rs10965246	9	463010	C	T	-0.00429996	0.000424723	4.3e-24	1.26e-06	0.000178464	0.99	102.498
		rs11257655	10	463010	T	C	0.00273499	0.000398227	6.5e-12	8.38e-05	0.000167339	0.62	47.1683
		rs11658063	17	463010	G	C	-0.0026474	0.000333353	2e-15	5.46e-06	0.000140069	0.97	63.0711
		rs11708067	3	463010	G	A	-0.00216544	0.000377254	9.5e-09	0.000139242	0.000158534	0.38	32.9477
		rs1215468	13	463010	G	A	-0.00292874	0.00035782	2.7e-16	-0.00023204	0.000150345	0.12	66.9935
		rs13266634	8	463010	T	C	-0.00254288	0.000350136	3.8e-13	8.53e-06	0.000147121	0.95	52.7446
		rs1421085	16	463010	C	T	0.00352358	0.000329648	1.1e-26	-0.000258091	0.000138506	0.0619998	114.253
		rs1496653	3	463010	G	A	-0.00291936	0.000401455	3.5e-13	-8.8e-05	0.000168706	0.6	52.8812
		rs1515096	2	463010	T	C	0.00254389	0.000356342	9.4e-13	9.85e-05	0.000149765	0.51	50.9639
		rs1613295	10	463010	G	T	0.00240145	0.000327761	2.4e-13	-0.000120585	0.000137732	0.38	53.6825
		rs17513135	1	463010	T	C	0.0022746	0.000385776	3.7e-09	-0.000240647	0.000162125	0.14	34.7648
		rs2009222	19	463010	C	T	0.00189842	0.000334869	1.4e-08	-6.24e-05	0.000140694	0.66	32.1392
		rs2237895	11	463010	C	A	0.00249846	0.000327645	2.4e-14	-3.61e-05	0.000137671	0.79	58.1484
		rs2796441	9	463010	A	G	-0.00182507	0.000327318	2.5e-08	0.000110505	0.000137532	0.42	31.0899
		rs34744311	10	463010	T	C	-0.00284808	0.00033433	1.6e-17	0.000203686	0.000140494	0.15	72.5694
		rs34872471	10	463010	C	T	0.0085635	0.000356221	1.1e-127	4.55e-06	0.000149691	0.98	577.914
		rs459193	5	463010	G	A	0.00236399	0.000371114	1.9e-10	-0.000224084	0.000155936	0.15	40.5767
		rs4686471	3	463010	C	T	0.0018892	0.000333106	1.4e-08	0.000126027	0.000139983	0.37	32.1655
		rs4752792	11	463010	A	G	0.00209176	0.00032437	1.1e-10	-5.47e-05	0.000136294	0.69	41.5855
		rs4932264	15	463010	C	T	-0.0022175	0.000364805	1.2e-09	-9.96e-05	0.000153281	0.52	36.9493
		rs67232546	11	463010	T	C	0.00227404	0.000398149	1.1e-08	-7.29e-06	0.000167298	0.97	32.6216
		rs6769511	3	463010	C	T	0.00318225	0.000348036	6e-20	-4.12e-05	0.000146256	0.780001	83.6027
		rs7018475	9	463010	G	T	0.00272318	0.00037	1.8e-13	-0.000152616	0.000155469	0.33	54.1688
		rs7177055	15	463010	A	G	0.00224939	0.000358865	3.7e-10	-0.000148298	0.000150787	0.33	39.2887
		rs73188924	22	463010	A	C	0.00217376	0.000389733	2.4e-08	-0.000168576	0.000163736	0.3	31.1092
		rs7376543	4	463010	G	T	-0.00232207	0.00038888	2.4e-09	-0.000181865	0.00016342	0.27	35.6549
		rs7482891	11	463010	G	A	-0.00217361	0.000334189	7.8e-11	0.000138456	0.000140418	0.32	42.3038
		rs7756992	6	463010	G	A	0.00319744	0.000365589	2.2e-18	5.78e-05	0.000153626	0.709999	76.4924
		rs780093	2	463010	C	T	0.00206338	0.000332018	5.1e-10	-0.000101471	0.000139543	0.47	38.622
		rs849142	7	463010	C	T	-0.00239601	0.00032333	1.3e-13	-8.1e-05	0.000135856	0.55	54.9143
		rs9273268	6	463010	C	T	0.00227428	0.00041352	3.8e-08	-0.000970066	0.000173766	2.4e-08	30.2479
		rs947791	11	463010	A	G	0.00228897	0.000392464	5.5e-09	0.000175301	0.000164905	0.29	34.0158
		rs9669278	12	463010	C	T	0.00189443	0.000325329	5.8e-09	3.3e-05	0.000136699	0.81	33.9087
		rs987237	6	463010	G	A	0.00242652	0.0004213	8.4e-09	-0.000391806	0.000177035	0.0269998	33.173
		rs9957264	18	463010	A	C	-0.00262705	0.000435291	1.6e-09	-0.000212691	0.000178551	0.23	36.4231

## Sheet: Table S4
Supplementary Table 4. Characteristics of the SNPs used as IVs in the causal association of Metformin with UC adjustment.
							Metformin			UC
Exposure	Outcome	SNP	Chromosome	Samplesize	effect allele	other allele	Beta	SE	P	Beta	SE	P	F
Mrtformin	UC	rs10001190	4	463010	G	A	0.0026373	0.000335655	3.9e-15	0.000157235	0.000141053	0.26	61.7352
		rs10195252	2	463010	C	T	-0.00191685	0.000329621	6.1e-09	-0.000156582	0.000138534	0.26	33.8179
		rs10420309	19	463010	G	A	-0.00189448	0.000327625	7.4e-09	0.00010021	0.000137651	0.47	33.4369
		rs10965246	9	463010	C	T	-0.00429996	0.000424723	4.3e-24	1.26e-06	0.000178464	0.99	102.498
		rs11257655	10	463010	T	C	0.00273499	0.000398227	6.5e-12	8.38e-05	0.000167339	0.62	47.1683
		rs11658063	17	463010	G	C	-0.0026474	0.000333353	2e-15	5.46e-06	0.000140069	0.97	63.0711
		rs11708067	3	463010	G	A	-0.00216544	0.000377254	9.5e-09	0.000139242	0.000158534	0.38	32.9477
		rs1215468	13	463010	G	A	-0.00292874	0.00035782	2.7e-16	-0.00023204	0.000150345	0.12	66.9935
		rs13266634	8	463010	T	C	-0.00254288	0.000350136	3.8e-13	8.53e-06	0.000147121	0.95	52.7446
		rs1421085	16	463010	C	T	0.00352358	0.000329648	1.1e-26	-0.000258091	0.000138506	0.0619998	114.253
		rs1496653	3	463010	G	A	-0.00291936	0.000401455	3.5e-13	-8.8e-05	0.000168706	0.6	52.8812
		rs1515096	2	463010	T	C	0.00254389	0.000356342	9.4e-13	9.85e-05	0.000149765	0.51	50.9639
		rs1613295	10	463010	G	T	0.00240145	0.000327761	2.4e-13	-0.000120585	0.000137732	0.38	53.6825
		rs17513135	1	463010	T	C	0.0022746	0.000385776	3.7e-09	-0.000240647	0.000162125	0.14	34.7648
		rs2009222	19	463010	C	T	0.00189842	0.000334869	1.4e-08	-6.24e-05	0.000140694	0.66	32.1392
		rs2237895	11	463010	C	A	0.00249846	0.000327645	2.4e-14	-3.61e-05	0.000137671	0.79	58.1484
		rs2796441	9	463010	A	G	-0.00182507	0.000327318	2.5e-08	0.000110505	0.000137532	0.42	31.0899
		rs34744311	10	463010	T	C	-0.00284808	0.00033433	1.6e-17	0.000203686	0.000140494	0.15	72.5694
		rs34872471	10	463010	C	T	0.0085635	0.000356221	1.1e-127	4.55e-06	0.000149691	0.98	577.914
		rs459193	5	463010	G	A	0.00236399	0.000371114	1.9e-10	-0.000224084	0.000155936	0.15	40.5767
		rs4686471	3	463010	C	T	0.0018892	0.000333106	1.4e-08	0.000126027	0.000139983	0.37	32.1655
		rs4752792	11	463010	A	G	0.00209176	0.00032437	1.1e-10	-5.47e-05	0.000136294	0.69	41.5855
		rs4932264	15	463010	C	T	-0.0022175	0.000364805	1.2e-09	-9.96e-05	0.000153281	0.52	36.9493
		rs67232546	11	463010	T	C	0.00227404	0.000398149	1.1e-08	-7.29e-06	0.000167298	0.97	32.6216
		rs6769511	3	463010	C	T	0.00318225	0.000348036	6e-20	-4.12e-05	0.000146256	0.780001	83.6027
		rs7018475	9	463010	G	T	0.00272318	0.00037	1.8e-13	-0.000152616	0.000155469	0.33	54.1688
		rs7177055	15	463010	A	G	0.00224939	0.000358865	3.7e-10	-0.000148298	0.000150787	0.33	39.2887
		rs73188924	22	463010	A	C	0.00217376	0.000389733	2.4e-08	-0.000168576	0.000163736	0.3	31.1092
		rs7376543	4	463010	G	T	-0.00232207	0.00038888	2.4e-09	-0.000181865	0.00016342	0.27	35.6549
		rs7482891	11	463010	G	A	-0.00217361	0.000334189	7.8e-11	0.000138456	0.000140418	0.32	42.3038
		rs7756992	6	463010	G	A	0.00319744	0.000365589	2.2e-18	5.78e-05	0.000153626	0.709999	76.4924
		rs780093	2	463010	C	T	0.00206338	0.000332018	5.1e-10	-0.000101471	0.000139543	0.47	38.622
		rs849142	7	463010	C	T	-0.00239601	0.00032333	1.3e-13	-8.1e-05	0.000135856	0.55	54.9143
		rs947791	11	463010	A	G	0.00228897	0.000392464	5.5e-09	0.000175301	0.000164905	0.29	34.0158
		rs9669278	12	463010	C	T	0.00189443	0.000325329	5.8e-09	3.3e-05	0.000136699	0.81	33.9087
		rs987237	6	463010	G	A	0.00242652	0.0004213	8.4e-09	-0.000391806	0.000177035	0.0269998	33.173
		rs9957264	18	463010	A	C	-0.00262705	0.000435291	1.6e-09	-0.000212691	0.000178551	0.23	36.4231

## Sheet: Table S5
Supplementary Table 5. Characteristics of the SNPs used as IVs in the causal association of Metformin with SLE.
							Metformin			SLE
Exposure	Outcome	SNP	Chromosome	Samplesize	effect allele	other allele	Beta	SE	P	Beta	SE	P	F
Metformin	SLE	rs10001190	4	482911	G	A	0.0026373	0.000335655	3.9e-15	-0.0446	0.0578	0.4407	61.7352
		rs10195252	2	482911	C	T	-0.00191685	0.000329621	6.1e-09	-0.0148	0.0536	0.782699	33.8179
		rs10420309	19	482911	G	A	-0.00189448	0.000327625	7.4e-09	-0.0894	0.0488	0.0669206	33.4369
		rs10965246	9	482911	C	T	-0.00429996	0.000424723	4.3e-24	-0.118	0.055	0.0319301	102.498
		rs11257655	10	482911	T	C	0.00273499	0.000398227	6.5e-12	-0.0574	0.0518	0.2681	47.1683
		rs11658063	17	482911	G	C	-0.0026474	0.000333353	2e-15	0.0657	0.0492	0.1813	63.0711
		rs11708067	3	482911	G	A	-0.00216544	0.000377254	9.5e-09	-0.1279	0.0688	0.0632193	32.9477
		rs1215468	13	482911	G	A	-0.00292874	0.00035782	2.7e-16	0.0876	0.0505	0.0829602	66.9935
		rs13266634	8	482911	T	C	-0.00254288	0.000350136	3.8e-13	-0.0596	0.0476	0.2105	52.7446
		rs1421085	16	482911	C	T	0.00352358	0.000329648	1.1e-26	0.0025	0.0492	0.9603	114.253
		rs1496653	3	482911	G	A	-0.00291936	0.000401455	3.5e-13	0.0055	0.0557	0.9207	52.8812
		rs1613295	10	482911	G	T	0.00240145	0.000327761	2.4e-13	0.0468	0.047	0.3188	53.6825
		rs17036160	3	482911	T	C	-0.00313639	0.000503572	4.7e-10	-0.0877	0.0758	0.2475	38.7915
		rs17250977	5	482911	G	A	0.00458709	0.000823529	2.5e-08	-0.0956	0.1606	0.5517	31.0254
		rs17513135	1	482911	T	C	0.0022746	0.000385776	3.7e-09	0.0171	0.0575	0.765799	34.7648
		rs1800961	20	482911	T	C	0.00536609	0.000933475	9e-09	0.0018	0.137	0.9898	33.0454
		rs2009222	19	482911	C	T	0.00189842	0.000334869	1.4e-08	0.1143	0.0531	0.03133	32.1392
		rs2237895	11	482911	C	A	0.00249846	0.000327645	2.4e-14	0.0342	0.0465	0.462	58.1484
		rs2796441	9	482911	A	G	-0.00182507	0.000327318	2.5e-08	-0.0051	0.0465	0.9128	31.0899
		rs34744311	10	482911	T	C	-0.00284808	0.00033433	1.6e-17	-0.0785	0.0495	0.1131	72.5694
		rs34872471	10	482911	C	T	0.0085635	0.000356221	1.1e-127	-0.0257	0.0615	0.6762	577.914
		rs459193	5	482911	G	A	0.00236399	0.000371114	1.9e-10	0.001	0.0489	0.9833	40.5767
		rs4686471	3	482911	C	T	0.0018892	0.000333106	1.4e-08	0.0564	0.0574	0.3263	32.1655
		rs4752792	11	482911	A	G	0.00209176	0.00032437	1.1e-10	-0.0305	0.0498	0.5408	41.5855
		rs4932264	15	482911	C	T	-0.0022175	0.000364805	1.2e-09	0.044	0.0533	0.4091	36.9493
		rs62106258	2	482911	C	T	-0.00418623	0.000752437	2.6e-08	0.0406	0.1508	0.787501	30.9532
		rs67232546	11	482911	T	C	0.00227404	0.000398149	1.1e-08	-0.0036	0.0617	0.9531	32.6216
		rs6769511	3	482911	C	T	0.00318225	0.000348036	6e-20	0.0662	0.0489	0.1761	83.6027
		rs7018475	9	482911	G	T	0.00272318	0.00037	1.8e-13	0.1591	0.0499	0.00143199	54.1688
		rs7177055	15	482911	A	G	0.00224939	0.000358865	3.7e-10	0.012	0.0491	0.8071	39.2887
		rs72802357	16	482911	T	C	-0.00404659	0.000606272	2.5e-11	-0.0596	0.099	0.5474	44.5496
		rs73188924	22	482911	A	C	0.00217376	0.000389733	2.4e-08	0.0185	0.0606	0.760801	31.1092
		rs7376543	4	482911	G	T	-0.00232207	0.00038888	2.4e-09	-0.0482	0.0858	0.574	35.6549
		rs74567345	5	482911	C	T	0.0056312	0.000750355	6.2e-14	-0.2228	0.1238	0.07193	56.3207
		rs7482891	11	482911	G	A	-0.00217361	0.000334189	7.8e-11	0.0187	0.0544	0.7307	42.3038
		rs76550717	11	482911	G	A	-0.00278832	0.000444411	3.5e-10	0.1135	0.0661	0.08627	39.3655
		rs76675804	2	482911	C	T	-0.00418436	0.000539519	8.8e-15	-0.0373	0.1053	0.723	60.1512
		rs7756992	6	482911	G	A	0.00319744	0.000365589	2.2e-18	0.0281	0.0486	0.5628	76.4924
		rs780093	2	482911	C	T	0.00206338	0.000332018	5.1e-10	0.0459	0.047	0.3288	38.622
		rs849142	7	482911	C	T	-0.00239601	0.00032333	1.3e-13	-0.1474	0.0558	0.00824992	54.9143
		rs9273268	6	482911	C	T	0.00227428	0.00041352	3.8e-08	-0.1187	0.0826	0.1505	30.2479
		rs947791	11	482911	A	G	0.00228897	0.000392464	5.5e-09	0.026	0.062	0.6754	34.0158
		rs9669278	12	482911	C	T	0.00189443	0.000325329	5.8e-09	-0.0091	0.051	0.8586	33.9087
		rs987237	6	482911	G	A	0.00242652	0.0004213	8.4e-09	0.0004	0.057	0.9938	33.173
		rs9957264	18	482911	A	C	-0.00262705	0.000435291	1.6e-09	0.1052	0.0601	0.0802805	36.4231

## Sheet: Table S6
Supplementary Table 6. Characteristics of the SNPs used as IVs in the causal association of Metformin with SLE adjustment.
							Metformin			SLE
Exposure	Outcome	SNP	Chromosome	Samplesize	effect allele	other allele	Beta	SE	P	Beta	SE	P	F
Metformin	SLE	rs10001190	4	482911	G	A	0.0026373	0.000335655	3.9e-15	-0.0446	0.0578	0.4407	61.7352
		rs10195252	2	482911	C	T	-0.00191685	0.000329621	6.1e-09	-0.0148	0.0536	0.782699	33.8179
		rs10420309	19	482911	G	A	-0.00189448	0.000327625	7.4e-09	-0.0894	0.0488	0.0669206	33.4369
		rs10965246	9	482911	C	T	-0.00429996	0.000424723	4.3e-24	-0.118	0.055	0.0319301	102.498
		rs11257655	10	482911	T	C	0.00273499	0.000398227	6.5e-12	-0.0574	0.0518	0.2681	47.1683
		rs11658063	17	482911	G	C	-0.0026474	0.000333353	2e-15	0.0657	0.0492	0.1813	63.0711
		rs11708067	3	482911	G	A	-0.00216544	0.000377254	9.5e-09	-0.1279	0.0688	0.0632193	32.9477
		rs1215468	13	482911	G	A	-0.00292874	0.00035782	2.7e-16	0.0876	0.0505	0.0829602	66.9935
		rs13266634	8	482911	T	C	-0.00254288	0.000350136	3.8e-13	-0.0596	0.0476	0.2105	52.7446
		rs1421085	16	482911	C	T	0.00352358	0.000329648	1.1e-26	0.0025	0.0492	0.9603	114.253
		rs1496653	3	482911	G	A	-0.00291936	0.000401455	3.5e-13	0.0055	0.0557	0.9207	52.8812
		rs1613295	10	482911	G	T	0.00240145	0.000327761	2.4e-13	0.0468	0.047	0.3188	53.6825
		rs17036160	3	482911	T	C	-0.00313639	0.000503572	4.7e-10	-0.0877	0.0758	0.2475	38.7915
		rs17250977	5	482911	G	A	0.00458709	0.000823529	2.5e-08	-0.0956	0.1606	0.5517	31.0254
		rs17513135	1	482911	T	C	0.0022746	0.000385776	3.7e-09	0.0171	0.0575	0.765799	34.7648
		rs1800961	20	482911	T	C	0.00536609	0.000933475	9e-09	0.0018	0.137	0.9898	33.0454
		rs2009222	19	482911	C	T	0.00189842	0.000334869	1.4e-08	0.1143	0.0531	0.03133	32.1392
		rs2237895	11	482911	C	A	0.00249846	0.000327645	2.4e-14	0.0342	0.0465	0.462	58.1484
		rs2796441	9	482911	A	G	-0.00182507	0.000327318	2.5e-08	-0.0051	0.0465	0.9128	31.0899
		rs34744311	10	482911	T	C	-0.00284808	0.00033433	1.6e-17	-0.0785	0.0495	0.1131	72.5694
		rs34872471	10	482911	C	T	0.0085635	0.000356221	1.1e-127	-0.0257	0.0615	0.6762	577.914
		rs459193	5	482911	G	A	0.00236399	0.000371114	1.9e-10	0.001	0.0489	0.9833	40.5767
		rs4686471	3	482911	C	T	0.0018892	0.000333106	1.4e-08	0.0564	0.0574	0.3263	32.1655
		rs4752792	11	482911	A	G	0.00209176	0.00032437	1.1e-10	-0.0305	0.0498	0.5408	41.5855
		rs4932264	15	482911	C	T	-0.0022175	0.000364805	1.2e-09	0.044	0.0533	0.4091	36.9493
		rs62106258	2	482911	C	T	-0.00418623	0.000752437	2.6e-08	0.0406	0.1508	0.787501	30.9532
		rs67232546	11	482911	T	C	0.00227404	0.000398149	1.1e-08	-0.0036	0.0617	0.9531	32.6216
		rs6769511	3	482911	C	T	0.00318225	0.000348036	6e-20	0.0662	0.0489	0.1761	83.6027
		rs7177055	15	482911	A	G	0.00224939	0.000358865	3.7e-10	0.012	0.0491	0.8071	39.2887
		rs72802357	16	482911	T	C	-0.00404659	0.000606272	2.5e-11	-0.0596	0.099	0.5474	44.5496
		rs73188924	22	482911	A	C	0.00217376	0.000389733	2.4e-08	0.0185	0.0606	0.760801	31.1092
		rs7376543	4	482911	G	T	-0.00232207	0.00038888	2.4e-09	-0.0482	0.0858	0.574	35.6549
		rs74567345	5	482911	C	T	0.0056312	0.000750355	6.2e-14	-0.2228	0.1238	0.07193	56.3207
		rs7482891	11	482911	G	A	-0.00217361	0.000334189	7.8e-11	0.0187	0.0544	0.7307	42.3038
		rs76550717	11	482911	G	A	-0.00278832	0.000444411	3.5e-10	0.1135	0.0661	0.08627	39.3655
		rs76675804	2	482911	C	T	-0.00418436	0.000539519	8.8e-15	-0.0373	0.1053	0.723	60.1512
		rs7756992	6	482911	G	A	0.00319744	0.000365589	2.2e-18	0.0281	0.0486	0.5628	76.4924
		rs780093	2	482911	C	T	0.00206338	0.000332018	5.1e-10	0.0459	0.047	0.3288	38.622
		rs9273268	6	482911	C	T	0.00227428	0.00041352	3.8e-08	-0.1187	0.0826	0.1505	30.2479
		rs947791	11	482911	A	G	0.00228897	0.000392464	5.5e-09	0.026	0.062	0.6754	34.0158
		rs9669278	12	482911	C	T	0.00189443	0.000325329	5.8e-09	-0.0091	0.051	0.8586	33.9087
		rs987237	6	482911	G	A	0.00242652	0.0004213	8.4e-09	0.0004	0.057	0.9938	33.173
		rs9957264	18	482911	A	C	-0.00262705	0.000435291	1.6e-09	0.1052	0.0601	0.0802805	36.4231

## Sheet: Table S7
Supplementary Table 7. Characteristics of the SNPs used as IVs in the causal association of Metformin with MS.
							Metformin			MS
Exposure	Outcome	SNP	Chromosome	Samplesize	effect allele	other allele	Beta	SE	P	Beta	SE	P	F
Metformin	MS	rs10001190	4	462933	G	A	0.0026373	0.000335655	3.9e-15	-0.000185446	0.000129684	0.15	61.7352
		rs10195252	2	462933	C	T	-0.00191685	0.000329621	6.1e-09	7.53e-05	0.000127377	0.55	33.8179
		rs10420309	19	462933	G	A	-0.00189448	0.000327625	7.4e-09	9.8e-05	0.000126561	0.44	33.4369
		rs11658063	17	462933	G	C	-0.0026474	0.000333353	2e-15	0.000323959	0.000128784	0.012	63.0711
		rs11708067	3	462933	G	A	-0.00216544	0.000377254	9.5e-09	0.000266386	0.000145757	0.0680002	32.9477
		rs1215468	13	462933	G	A	-0.00292874	0.00035782	2.7e-16	0.00028018	0.000138234	0.0430002	66.9935
		rs13266634	8	462933	T	C	-0.00254288	0.000350136	3.8e-13	8.28e-05	0.000135269	0.54	52.7446
		rs1421085	16	462933	C	T	0.00352358	0.000329648	1.1e-26	-0.000119138	0.000127348	0.35	114.253
		rs1496653	3	462933	G	A	-0.00291936	0.000401455	3.5e-13	-4.32e-05	0.000147928	0.77	52.8812
		rs1515096	2	462933	T	C	0.00254389	0.000356342	9.4e-13	-0.000327292	0.000137703	0.017	50.9639
		rs1613295	10	462933	G	T	0.00240145	0.000327761	2.4e-13	-8.17e-05	0.000126635	0.52	53.6825
		rs17513135	1	462933	T	C	0.0022746	0.000385776	3.7e-09	0.000347615	0.000149061	0.02	34.7648
		rs2009222	19	462933	C	T	0.00189842	0.000334869	1.4e-08	-0.000163377	0.00012936	0.21	32.1392
		rs2237895	11	462933	C	A	0.00249846	0.000327645	2.4e-14	-0.00021595	0.000126581	0.0879995	58.1484
		rs2796441	9	462933	A	G	-0.00182507	0.000327318	2.5e-08	-2.85e-05	0.000126455	0.82	31.0899
		rs34744311	10	462933	T	C	-0.00284808	0.00033433	1.6e-17	-0.000421579	0.000129173	0.00109999	72.5694
		rs34872471	10	462933	C	T	0.0085635	0.000356221	1.1e-127	-5.16e-05	0.000137631	0.709999	577.914
		rs459193	5	462933	G	A	0.00236399	0.000371114	1.9e-10	1.85e-05	0.000143376	0.9	40.5767
		rs4686471	3	462933	C	T	0.0018892	0.000333106	1.4e-08	-3.53e-05	0.0001287	0.780001	32.1655
		rs4752792	11	462933	A	G	0.00209176	0.00032437	1.1e-10	-8.19e-05	0.000125316	0.51	41.5855
		rs4932264	15	462933	C	T	-0.0022175	0.000364805	1.2e-09	0.000275541	0.000140932	0.051	36.9493
		rs67232546	11	462933	T	C	0.00227404	0.000398149	1.1e-08	0.000143659	0.000153819	0.35	32.6216
		rs6769511	3	462933	C	T	0.00318225	0.000348036	6e-20	-7.87e-05	0.000134468	0.56	83.6027
		rs7018475	9	462933	G	T	0.00272318	0.00037	1.8e-13	-0.000182653	0.000142944	0.2	54.1688
		rs7177055	15	462933	A	G	0.00224939	0.000358865	3.7e-10	-0.000212464	0.000138637	0.13	39.2887
		rs73188924	22	462933	A	C	0.00217376	0.000389733	2.4e-08	-0.000205106	0.000150547	0.17	31.1092
		rs7376543	4	462933	G	T	-0.00232207	0.00038888	2.4e-09	-6.68e-05	0.000150249	0.66	35.6549
		rs7482891	11	462933	G	A	-0.00217361	0.000334189	7.8e-11	1.67e-05	0.000129109	0.9	42.3038
		rs7756992	6	462933	G	A	0.00319744	0.000365589	2.2e-18	0.000281761	0.000141215	0.0460002	76.4924
		rs780093	2	462933	C	T	0.00206338	0.000332018	5.1e-10	-0.000256874	0.000128303	0.0449997	38.622
		rs849142	7	462933	C	T	-0.00239601	0.00032333	1.3e-13	0.000110873	0.000124914	0.37	54.9143
		rs9273268	6	462933	C	T	0.00227428	0.00041352	3.8e-08	-0.00132448	0.000159729	1.1e-16	30.2479
		rs947791	11	462933	A	G	0.00228897	0.000392464	5.5e-09	-0.000170252	0.000151623	0.26	34.0158
		rs9669278	12	462933	C	T	0.00189443	0.000325329	5.8e-09	-0.000261939	0.000125686	0.0369999	33.9087

## Sheet: Table S8
Supplementary Table 8. Characteristics of the SNPs used as IVs in the causal association of Metformin with MS adjustment.
							Metformin			MS
Exposure	Outcome	SNP	Chromosome	Samplesize	effect allele	other allele	Beta	SE	P	Beta	SE	P	F
Metformin	MS	rs10001190	4	462933	G	A	0.0026373	0.000335655	3.9e-15	-0.000185446	0.000129684	0.15	61.7352
		rs10195252	2	462933	C	T	-0.00191685	0.000329621	6.1e-09	7.53e-05	0.000127377	0.55	33.8179
		rs10420309	19	462933	G	A	-0.00189448	0.000327625	7.4e-09	9.8e-05	0.000126561	0.44	33.4369
		rs11658063	17	462933	G	C	-0.0026474	0.000333353	2e-15	0.000323959	0.000128784	0.012	63.0711
		rs11708067	3	462933	G	A	-0.00216544	0.000377254	9.5e-09	0.000266386	0.000145757	0.0680002	32.9477
		rs1215468	13	462933	G	A	-0.00292874	0.00035782	2.7e-16	0.00028018	0.000138234	0.0430002	66.9935
		rs13266634	8	462933	T	C	-0.00254288	0.000350136	3.8e-13	8.28e-05	0.000135269	0.54	52.7446
		rs1421085	16	462933	C	T	0.00352358	0.000329648	1.1e-26	-0.000119138	0.000127348	0.35	114.253
		rs1496653	3	462933	G	A	-0.00291936	0.000401455	3.5e-13	-4.32e-05	0.000147928	0.77	52.8812
		rs1515096	2	462933	T	C	0.00254389	0.000356342	9.4e-13	-0.000327292	0.000137703	0.017	50.9639
		rs1613295	10	462933	G	T	0.00240145	0.000327761	2.4e-13	-8.17e-05	0.000126635	0.52	53.6825
		rs2009222	19	462933	C	T	0.00189842	0.000334869	1.4e-08	-0.000163377	0.00012936	0.21	32.1392
		rs2237895	11	462933	C	A	0.00249846	0.000327645	2.4e-14	-0.00021595	0.000126581	0.0879995	58.1484
		rs2796441	9	462933	A	G	-0.00182507	0.000327318	2.5e-08	-2.85e-05	0.000126455	0.82	31.0899
		rs459193	5	462933	G	A	0.00236399	0.000371114	1.9e-10	1.85e-05	0.000143376	0.9	40.5767
		rs4686471	3	462933	C	T	0.0018892	0.000333106	1.4e-08	-3.53e-05	0.0001287	0.780001	32.1655
		rs4752792	11	462933	A	G	0.00209176	0.00032437	1.1e-10	-8.19e-05	0.000125316	0.51	41.5855
		rs4932264	15	462933	C	T	-0.0022175	0.000364805	1.2e-09	0.000275541	0.000140932	0.051	36.9493
		rs67232546	11	462933	T	C	0.00227404	0.000398149	1.1e-08	0.000143659	0.000153819	0.35	32.6216
		rs6769511	3	462933	C	T	0.00318225	0.000348036	6e-20	-7.87e-05	0.000134468	0.56	83.6027
		rs7018475	9	462933	G	T	0.00272318	0.00037	1.8e-13	-0.000182653	0.000142944	0.2	54.1688
		rs7177055	15	462933	A	G	0.00224939	0.000358865	3.7e-10	-0.000212464	0.000138637	0.13	39.2887
		rs73188924	22	462933	A	C	0.00217376	0.000389733	2.4e-08	-0.000205106	0.000150547	0.17	31.1092
		rs7376543	4	462933	G	T	-0.00232207	0.00038888	2.4e-09	-6.68e-05	0.000150249	0.66	35.6549
		rs7482891	11	462933	G	A	-0.00217361	0.000334189	7.8e-11	1.67e-05	0.000129109	0.9	42.3038
		rs780093	2	462933	C	T	0.00206338	0.000332018	5.1e-10	-0.000256874	0.000128303	0.0449997	38.622
		rs849142	7	462933	C	T	-0.00239601	0.00032333	1.3e-13	0.000110873	0.000124914	0.37	54.9143
		rs947791	11	462933	A	G	0.00228897	0.000392464	5.5e-09	-0.000170252	0.000151623	0.26	34.0158
		rs9669278	12	462933	C	T	0.00189443	0.000325329	5.8e-09	-0.000261939	0.000125686	0.0369999	33.9087

## Sheet: Table S9
Supplementary Table 9. Characteristics of the SNPs used as IVs in the causal association of Metformin with AIH.
							Metformin			AIH
Exposure	Outcome	SNP	Chromosome	Samplesize	effect allele	other allele	Beta	SE	P	Beta	SE	P	F
Metformin	AIH	rs10001190	4	485234	G	A	0.0026373	0.000335655	3.9e-15	0.0192	0.0515	0.7086	61.7352
		rs10195252	2	485234	C	T	-0.00191685	0.000329621	6.1e-09	0.0396	0.0506	0.4334	33.8179
		rs10420309	19	485234	G	A	-0.00189448	0.000327625	7.4e-09	-0.0343	0.0488	0.4819	33.4369
		rs10965246	9	485234	C	T	-0.00429996	0.000424723	4.3e-24	0.0355	0.0621	0.5681	102.498
		rs11257655	10	485234	T	C	0.00273499	0.000398227	6.5e-12	-0.0314	0.0545	0.5647	47.1683
		rs11658063	17	485234	G	C	-0.0026474	0.000333353	2e-15	0.0553	0.051	0.2778	63.0711
		rs11708067	3	485234	G	A	-0.00216544	0.000377254	9.5e-09	0.1011	0.0629	0.1082	32.9477
		rs1215468	13	485234	G	A	-0.00292874	0.00035782	2.7e-16	0.0514	0.0519	0.3214	66.9935
		rs13266634	8	485234	T	C	-0.00254288	0.000350136	3.8e-13	0.1088	0.0493	0.0273502	52.7446
		rs1421085	16	485234	C	T	0.00352358	0.000329648	1.1e-26	0.0216	0.0487	0.6569	114.253
		rs1496653	3	485234	G	A	-0.00291936	0.000401455	3.5e-13	-0.0615	0.0541	0.2556	52.8812
		rs1613295	10	485234	G	T	0.00240145	0.000327761	2.4e-13	0.0402	0.0485	0.4076	53.6825
		rs17036160	3	485234	T	C	-0.00313639	0.000503572	4.7e-10	-0.1718	0.0684	0.0119501	38.7915
		rs17250977	5	485234	G	A	0.00458709	0.000823529	2.5e-08	0.3506	0.1532	0.0220999	31.0254
		rs17513135	1	485234	T	C	0.0022746	0.000385776	3.7e-09	0.1275	0.0576	0.0266999	34.7648
		rs1800961	20	485234	T	C	0.00536609	0.000933475	9e-09	0.1751	0.1241	0.1584	33.0454
		rs2009222	19	485234	C	T	0.00189842	0.000334869	1.4e-08	-0.0185	0.0518	0.7209	32.1392
		rs2237895	11	485234	C	A	0.00249846	0.000327645	2.4e-14	-0.0277	0.0476	0.560101	58.1484
		rs2796441	9	485234	A	G	-0.00182507	0.000327318	2.5e-08	-0.0168	0.0479	0.726001	31.0899
		rs34744311	10	485234	T	C	-0.00284808	0.00033433	1.6e-17	-0.0166	0.0492	0.736	72.5694
		rs34872471	10	485234	C	T	0.0085635	0.000356221	1.1e-127	-0.0131	0.0586	0.8234	577.914
		rs459193	5	485234	G	A	0.00236399	0.000371114	1.9e-10	-0.0379	0.0513	0.459701	40.5767
		rs4686471	3	485234	C	T	0.0018892	0.000333106	1.4e-08	-0.0529	0.0511	0.3009	32.1655
		rs4752792	11	485234	A	G	0.00209176	0.00032437	1.1e-10	0.0303	0.0505	0.549	41.5855
		rs4932264	15	485234	C	T	-0.0022175	0.000364805	1.2e-09	-0.0262	0.0548	0.6327	36.9493
		rs62106258	2	485234	C	T	-0.00418623	0.000752437	2.6e-08	0.1158	0.1468	0.4303	30.9532
		rs67232546	11	485234	T	C	0.00227404	0.000398149	1.1e-08	-0.0759	0.0636	0.2327	32.6216
		rs6769511	3	485234	C	T	0.00318225	0.000348036	6e-20	0.0699	0.051	0.1705	83.6027
		rs7018475	9	485234	G	T	0.00272318	0.00037	1.8e-13	0.092	0.0526	0.0801807	54.1688
		rs7177055	15	485234	A	G	0.00224939	0.000358865	3.7e-10	-0.0164	0.0513	0.7488	39.2887
		rs72802357	16	485234	T	C	-0.00404659	0.000606272	2.5e-11	-0.0319	0.0912	0.726001	44.5496
		rs73188924	22	485234	A	C	0.00217376	0.000389733	2.4e-08	-0.0082	0.0604	0.8925	31.1092
		rs7376543	4	485234	G	T	-0.00232207	0.00038888	2.4e-09	0.0903	0.0963	0.3483	35.6549
		rs74567345	5	485234	C	T	0.0056312	0.000750355	6.2e-14	-0.0178	0.1094	0.8711	56.3207
		rs7482891	11	485234	G	A	-0.00217361	0.000334189	7.8e-11	-0.0777	0.0513	0.1299	42.3038
		rs76550717	11	485234	G	A	-0.00278832	0.000444411	3.5e-10	0.0284	0.0601	0.6369	39.3655
		rs76675804	2	485234	C	T	-0.00418436	0.000539519	8.8e-15	0.1217	0.1007	0.2272	60.1512
		rs7756992	6	485234	G	A	0.00319744	0.000365589	2.2e-18	-0.002	0.0507	0.9686	76.4924
		rs780093	2	485234	C	T	0.00206338	0.000332018	5.1e-10	-0.0404	0.0491	0.4099	38.622
		rs849142	7	485234	C	T	-0.00239601	0.00032333	1.3e-13	0.0198	0.0497	0.6897	54.9143
		rs9273268	6	485234	C	T	0.00227428	0.00041352	3.8e-08	0.207	0.1595	0.1945	30.2479
		rs947791	11	485234	A	G	0.00228897	0.000392464	5.5e-09	0.0955	0.0701	0.1732	34.0158
		rs9669278	12	485234	C	T	0.00189443	0.000325329	5.8e-09	-0.0461	0.0488	0.3446	33.9087
		rs987237	6	485234	G	A	0.00242652	0.0004213	8.4e-09	-0.0473	0.0589	0.4219	33.173
		rs9957264	18	485234	A	C	-0.00262705	0.000435291	1.6e-09	-0.07	0.0582	0.2292	36.4231

## Sheet: Table S10
Supplementary Table 10. Characteristics of the SNPs used as IVs in the causal association of Metformin with PBC.
							Metformin			PBC
Exposure	Outcome	SNP	Chromosome	Samplesize	effect allele	other allele	Beta	SE	P	Beta	SE	P	F
Metformin	PBC	rs10001190	4	24510	G	A	0.0026373	0.000335655	3.9e-15	0.0119171	0.0234383	0.611142	61.7352
		rs10195252	2	24510	C	T	-0.00191685	0.000329621	6.1e-09	0.0115283	0.0207178	0.577908	33.8179
		rs10965246	9	24510	C	T	-0.00429996	0.000424723	4.3e-24	-0.0455743	0.0278747	0.102055	102.498
		rs11257655	10	24510	T	C	0.00273499	0.000398227	6.5e-12	-0.00848347	0.0246465	0.730691	47.1683
		rs11708067	3	24510	G	A	-0.00216544	0.000377254	9.5e-09	0.036363	0.0258987	0.160305	32.9477
		rs1215468	13	24510	G	A	-0.00292874	0.00035782	2.7e-16	0.0242408	0.027155	0.372027	66.9935
		rs13266634	8	24510	T	C	-0.00254288	0.000350136	3.8e-13	0.0158406	0.0237387	0.504587	52.7446
		rs1421085	16	24510	C	T	0.00352358	0.000329648	1.1e-26	0.0425001	0.0286011	0.13729	114.253
		rs1496653	3	24510	G	A	-0.00291936	0.000401455	3.5e-13	0.0357775	0.0258399	0.16618	52.8812
		rs17036160	3	24510	T	C	-0.00313639	0.000503572	4.7e-10	-0.0205366	0.0344133	0.550666	38.7915
		rs17513135	1	24510	T	C	0.0022746	0.000385776	3.7e-09	0.0279993	0.0259234	0.280108	34.7648
		rs1800961	20	24510	T	C	0.00536609	0.000933475	9e-09	0.0235156	0.0525821	0.654718	33.0454
		rs2009222	19	24510	C	T	0.00189842	0.000334869	1.4e-08	0.0031177	0.0202517	0.877651	32.1392
		rs34744311	10	24510	T	C	-0.00284808	0.00033433	1.6e-17	-0.0051255	0.0142858	0.719759	72.5694
		rs34872471	10	24510	C	T	0.0085635	0.000356221	1.1e-127	-0.0226513	0.0219985	0.303164	577.914
		rs459193	5	24510	G	A	0.00236399	0.000371114	1.9e-10	-0.0513826	0.0250076	0.0399098	40.5767
		rs4686471	3	24510	C	T	0.0018892	0.000333106	1.4e-08	-0.0068471	0.0181912	0.706622	32.1655
		rs4752792	11	24510	A	G	0.00209176	0.00032437	1.1e-10	0.0119845	0.0228532	0.599991	41.5855
		rs6769511	3	24510	C	T	0.00318225	0.000348036	6e-20	-0.0190507	0.0218564	0.38341	83.6027
		rs7177055	15	24510	A	G	0.00224939	0.000358865	3.7e-10	-0.0465952	0.0239878	0.0520823	39.2887
		rs72802357	16	24510	T	C	-0.00404659	0.000606272	2.5e-11	0.106894	0.0610361	0.0798896	44.5496
		rs74567345	5	24510	C	T	0.0056312	0.000750355	6.2e-14	-0.16073	0.0555792	0.00382904	56.3207
		rs76550717	11	24510	G	A	-0.00278832	0.000444411	3.5e-10	4.59e-05	0.0289248	0.998733	39.3655
		rs76675804	2	24510	C	T	-0.00418436	0.000539519	8.8e-15	0.00679713	0.0364331	0.852002	60.1512
		rs7756992	6	24510	G	A	0.00319744	0.000365589	2.2e-18	-0.0396569	0.0301001	0.187671	76.4924
		rs780093	2	24510	C	T	0.00206338	0.000332018	5.1e-10	-0.0888398	0.0220105	5.43e-05	38.622
		rs849142	7	24510	C	T	-0.00239601	0.00032333	1.3e-13	-0.0163621	0.0204436	0.423505	54.9143
		rs947791	11	24510	A	G	0.00228897	0.000392464	5.5e-09	0.00858703	0.0291212	0.768092	34.0158
		rs987237	6	24510	G	A	0.00242652	0.0004213	8.4e-09	0.0214291	0.0278694	0.441946	33.173
		rs9957264	18	24510	A	C	-0.00262705	0.000435291	1.6e-09	0.00339874	0.0281153	0.903781	36.4231

[truncated: 2 more sheets: Table S11, Table S12]
